# Supplementary material for: Studies on the Flavonoid Composition of Pleioblastus amarus Leaves and Shoots Based on Targeted Metabolomics
Source: Metabolites. 2025 Oct 30;15(11):709. doi: 10.3390/metabo15110709 (PMC12654552; doi:10.3390/metabo15110709)
Supplement: Supplementary file 1 [file metabolites-15-00709-s001.zip › Supplementary Material.xlsx]

## Sheet: Content Integration
	Chrysin	Daidzein	Liquiritigenin	Formononetin	Apigenin	Genistein	Naringenin	Glycitein	Biochanin A	Fisetin	Kaempferol	Luteolin	Catechin	L-Epicatechin	Kaempferide	Quercetin	Taxifolin	Myricetin	Dihydromyricetin	Puerarin	Isovitexin	Vitexin	Genistin	Baicalin	Glycitin	Astragalin	Quercitrin	Cynaroside	Daidzin	Quercetin 3-glucoside	Silybin	Icariin	Naringin	Diosmin	Rutin
Sample Name	content（μg/g）	content（μg/g）	content（μg/g）	content（μg/g）	content（μg/g）	content（μg/g）	content（μg/g）	content（μg/g）	content（μg/g）	content（μg/g）	content（μg/g）	content（μg/g）	content（μg/g）	content（μg/g）	content（μg/g）	content（μg/g）	content（μg/g）	content（μg/g）	content（μg/g）	content（μg/g）	content（μg/g）	content（μg/g）	content（μg/g）	content（μg/g）	content（μg/g）	content（μg/g）	content（μg/g）	content（μg/g）	content（μg/g）	content（μg/g）	content（μg/g）	content（μg/g）	content（μg/g）	content（μg/g）	content（μg/g）
WJSY01	ND	ND	ND	ND	0.342492	ND	0.409219	ND	ND	ND	ND	2.46258	ND	0.0537984	0.00679781	0.0129452	ND	ND	ND	ND	3.55992	1.31255	ND	ND	ND	ND	ND	13.2443	ND	0.0364312	ND	1.09003	8.81297	0.0210096	0.820992
WJSY02	ND	ND	ND	ND	0.316139	ND	0.476351	ND	ND	0.0121952	ND	2.58514	ND	0.0431363	0.00800645	0.0120414	ND	ND	ND	ND	3.59241	1.38647	ND	ND	ND	ND	ND	13.9442	ND	0.0301592	ND	1.05595	8.8849	0.00586971	0.324563
WJSY03	ND	ND	ND	ND	0.334032	0.0114714	0.441498	ND	ND	ND	ND	2.62057	ND	0.0465789	0.00769385	0.0104271	ND	ND	ND	ND	3.37895	1.35913	ND	ND	ND	ND	ND	13.8333	ND	0.0321109	ND	1.07262	8.43377	0.00756996	0.602623
WJSY04	ND	ND	ND	ND	0.363639	ND	0.466434	ND	ND	ND	ND	2.92241	ND	0.0470795	0.00734602	0.0116552	ND	ND	ND	ND	3.38723	1.29267	ND	ND	ND	ND	ND	13.1573	ND	0.0341639	ND	1.07342	8.42795	0.00770169	0.654699
WJSY05	0.000130645	ND	ND	ND	0.347977	ND	0.455297	ND	ND	ND	ND	2.38055	ND	0.0571781	0.00563906	0.00862172	ND	ND	ND	ND	3.38484	1.33554	ND	ND	ND	ND	ND	11.832	ND	0.0298289	ND	1.16353	7.82391	0.00674953	0.589875
WJSY06	ND	ND	ND	ND	0.338643	0.00331024	0.45819	ND	ND	ND	ND	2.775	ND	0.0471643	0.00676786	0.0100305	ND	ND	ND	ND	3.44619	1.38005	ND	ND	ND	ND	ND	12.9848	ND	0.0349667	ND	1.08448	8.4031	0.00593643	0.761381
WJSZ01	ND	ND	ND	0.000314386	0.264578	ND	0.0778024	ND	ND	ND	ND	0.118713	0.237092	0.103419	ND	0.00730072	ND	ND	ND	ND	1.32783	0.439084	ND	ND	0.63388	ND	ND	0.246867	ND	ND	ND	ND	0.123371	ND	0.0644964
WJSZ02	ND	ND	ND	ND	0.27336	ND	0.0693288	ND	ND	ND	ND	0.0960648	0.299544	0.109303	ND	0.00610392	ND	ND	ND	ND	1.35979	0.452952	ND	ND	0.754608	ND	ND	0.206647	ND	ND	ND	ND	0.112085	ND	0.0426216
WJSZ03	ND	ND	ND	ND	0.279377	ND	0.0596721	ND	ND	ND	ND	0.0793676	0.251247	0.103581	ND	0.00570486	ND	ND	ND	ND	1.13196	0.364931	ND	ND	0.859773	ND	ND	0.114996	ND	ND	ND	ND	0.104626	ND	0.0408802
WJSZ04	ND	ND	ND	ND	0.279707	ND	0.0569732	ND	ND	ND	ND	0.100968	0.260317	0.101298	ND	0.00659024	ND	ND	ND	ND	1.43268	0.448561	ND	ND	0.750732	ND	ND	0.177224	ND	ND	ND	ND	0.107354	ND	0.0430463
WJSZ05	ND	ND	ND	ND	0.261744	ND	0.0492408	ND	ND	ND	ND	0.089676	0.225715	0.10105	ND	0.0053472	ND	ND	ND	ND	1.50542	0.502344	ND	ND	0.806688	ND	ND	0.349608	ND	ND	ND	ND	0.11675	ND	0.048192
WJSZ06	ND	ND	ND	ND	0.266798	ND	0.0438095	ND	ND	ND	ND	0.0841304	0.246403	0.099249	ND	0.00580672	ND	ND	ND	ND	1.27726	0.425644	ND	ND	0.891178	ND	ND	0.148855	ND	ND	ND	ND	0.119922	ND	0.0414569

## Sheet: Standard Curve and Calculation
Substance	Linear Equation	Correlation Coefficient	Linear Range	Limit of Quantification (LOQ)
Chrysin	y = 2.1e+005 x + 1.04e+004	0.9919	0.2-100	0.2
Daidzein	y = 5.47e+004 x + 5.37e+003	0.9958	0.8-400	0.8
Liquiritigenin	y = 1.74e+005 x + 1.54e+004	0.9905	0.4-400	0.4
Formononetin	y = 2.43e+005 x + 3.63e+003	0.9905	0.02-40	0.02
Apigenin	y = 1.35e+005 x + 3.74e+003	0.9953	0.1-200	0.1
Genistein	y = 5.19e+004 x + -238	0.9957	0.4-400	0.4
Naringenin	y = 1.72e+005 x + 9.1e+003	0.9951	0.2-200	0.2
Glycitein	y = 6.6e+005 x + 1.35e+004	0.9942	0.2-12.5	0.2
Biochanin A	y = 1.48e+006 x + 7.88e+003	0.9922	0.02-20	0.02
Fisetin	y = 1.84e+004 x + -5.83e+003	0.9907	0.8-4000	0.8
Kaempferol	y = 2.44e+004 x + 4.96e+003	0.9943	2-2000	2
Luteolin	y = 1.23e+005 x + 1.52e+004	0.9942	1-1000	1
Catechin	y = 2.99e+003 x + 896	0.9945	2-4000	2
L-Epicatechin	y = 1.65e+004 x + 6.04e+003	0.9960	2-500	2
Kaempferide	y = 2.2e+005 x + 239	0.9940	0.1-200	0.1
Quercetin	y = 7.81e+004 x + -1.31e+004	0.9945	1-2000	1
Taxifolin	y = 2.68e+004 x + 3.25e+003	0.9950	0.4-800	0.4
Myricetin	y = 1.09e+004 x + -6.81e+004	0.9910	10-10000	10
Dihydromyricetin	y = 6.52e+003 x + 0.419	0.9954	0.8-1600	0.8
Puerarin	y = 1.31e+005 x + 2.01e+003	0.9929	0.2-100	0.2
Isovitexin	y = 6.46e+004 x + 4.32e+003	0.9966	0.4-400	0.4
Vitexin	y = 9.91e+004 x + 6.64e+003	0.9929	0.2-400	0.2
Genistin	y = 1.51e+005 x + 1.39e+004	0.9914	0.4-400	0.4
Baicalin	y = 1.38e+004 x + -2.29e+003	0.9947	2-10000	2
Glycitin	y = 196 x + 648	0.9923	20-5000	20
Astragalin	y = 6.62e+004 x + 6.26e+003	0.9931	0.5-1000	0.5
Quercitrin	y = 5.18e+004 x + 6.09e+003	0.9973	0.5-1000	0.5
Cynaroside	y = 6.72e+004 x + 1.93e+003	0.9952	0.4-800	0.4
Daidzin	y = 3.29e+004 x + 885	0.9909	0.5-1000	0.5
Quercetin 3-glucoside	y = 7.11e+004 x + 7.24e+003	0.9917	0.5-1000	0.5
Silybin	y = 5.58e+004 x + 5.04e+003	0.9915	0.5-1000	0.5
Icariin	y = 1.67e+004 x + 1.74e+003	0.9930	1-1000	1
Naringin	y = 3.58e+004 x + 7.59e+003	0.9915	1-2000	1
Diosmin	y = 7.99e+004 x + 6.1e+003	0.9916	0.4-800	0.4
Rutin	y = 3.9e+004 x + 3.55e+003	0.9965	1-1000	1

## Sheet: Peak Area
Sample Name	Chrysin	Daidzein	Liquiritigenin	Formononetin	Apigenin	Genistein	Naringenin	Glycitein	Biochanin A	Fisetin	Kaempferol	Luteolin	Catechin	L-Epicatechin	Kaempferide	Quercetin	Taxifolin	Myricetin	Dihydromyricetin	Puerarin	Isovitexin	Vitexin	Genistin	Baicalin	Glycitin	Astragalin	Quercitrin	Cynaroside	Daidzin	Quercetin 3-glucoside	Silybin	Icariin	Naringin	Diosmin	Rutin
WJSY01	ND	ND	ND	ND	1.97558e+06	ND	3.01788e+06	ND	ND	ND	ND	1.29765e+07	ND	43965.9	64090.1	30080.4	ND	ND	ND	ND	9.82182e+06	5.55682e+06	ND	ND	ND	ND	ND	3.79535e+07	ND	117807	ND	777963	1.34758e+07	77739.9	1.36845e+06
WJSY02	ND	ND	ND	ND	1.74569e+06	ND	3.36101e+06	ND	ND	3308.08	ND	1.30366e+07	ND	35143.1	72211.6	25341.8	ND	ND	ND	ND	9.48572e+06	5.61743e+06	ND	ND	ND	ND	ND	3.82422e+07	ND	94839.1	ND	721385	13002262	25257.7	519965
WJSY03	ND	ND	ND	ND	1.85927e+06	24267.2	3.14102e+06	ND	ND	ND	ND	1.33236e+07	ND	37723	69966.3	20462.8	ND	ND	ND	ND	8.99505e+06	5.55176e+06	ND	ND	ND	ND	ND	3.82478e+07	ND	101272	ND	738701	1.24433e+07	31007.9	970182
WJSY04	ND	ND	ND	ND	2.04008e+06	ND	3.34472e+06	ND	ND	ND	ND	1.49756e+07	ND	38322	67353.5	24717	ND	ND	ND	ND	9.0903e+06	5.32331e+06	ND	ND	ND	ND	ND	3.66737e+07	ND	108092	ND	745233	1.25353e+07	31645.8	1.06222e+06
WJSY05	11583.5	ND	ND	ND	2.0072e+06	ND	3.35666e+06	ND	ND	ND	ND	1.25445e+07	ND	46348.6	53206.2	15665.5	ND	ND	ND	ND	9.3391e+06	5.65401e+06	ND	ND	ND	ND	ND	3.39063e+07	ND	97772.6	ND	830308	1.19643e+07	29117.6	984210
WJSY06	ND	ND	ND	ND	1.92294e+06	6976.46	3.3252e+06	ND	ND	ND	ND	1.43923e+07	ND	38770.4	62816.3	19839.6	ND	ND	ND	ND	9.35994e+06	5.75103e+06	ND	ND	ND	ND	ND	36628406	ND	111707	ND	761941	1.26489e+07	26028.6	1.24957e+06
WJSZ01	ND	ND	ND	6801.65	1.48532e+06	ND	565486	ND	ND	ND	ND	622936	30330.8	76953.3	ND	10595.8	ND	ND	ND	ND	3.56612e+06	1.81255e+06	ND	ND	5810.15	ND	ND	690021	ND	ND	ND	ND	190972	ND	107847
WJSZ02	ND	ND	ND	ND	1.54073e+06	ND	506883	ND	ND	ND	ND	508961	38232.3	81288	ND	6794.28	ND	ND	ND	ND	3.66649e+06	1.87703e+06	ND	ND	6817.9	ND	ND	580200	ND	ND	ND	ND	174866	ND	72750.5
WJSZ03	ND	ND	ND	ND	1.55562e+06	ND	432399	ND	ND	ND	ND	418252	31836.4	76494.1	ND	5272.27	ND	ND	ND	ND	3.01635e+06	1.49549e+06	ND	ND	7593.5	ND	ND	319872	ND	ND	ND	ND	161861	ND	69128.5
WJSZ04	ND	ND	ND	ND	1.55127e+06	ND	411623	ND	ND	ND	ND	525869	32826.3	74661.8	ND	8034.44	ND	ND	ND	ND	3.80105e+06	1.82934e+06	ND	ND	6687.92	ND	ND	489936	ND	ND	ND	ND	165241	ND	72321.5
WJSZ05	ND	ND	ND	ND	1.47545e+06	ND	362642	ND	ND	ND	ND	476129	29031	75606.5	ND	4330.78	ND	ND	ND	ND	4.05868e+06	2.08107e+06	ND	ND	7243.69	ND	ND	980289	ND	ND	ND	ND	181828	ND	81795.9
WJSZ06	ND	ND	ND	ND	1.52185e+06	ND	327432	ND	ND	ND	ND	452810	31979.3	75187.2	ND	6053.55	ND	ND	ND	ND	3.48549e+06	1.78538e+06	ND	ND	8022.05	ND	ND	423481	ND	ND	ND	ND	188710	ND	71666.2

## Sheet: Concentration Integration
	Chrysin	Daidzein	Liquiritigenin	Formononetin	Apigenin	Genistein	Naringenin	Glycitein	Biochanin A	Fisetin	Kaempferol	Luteolin	Catechin	L-Epicatechin	Kaempferide	Quercetin	Taxifolin	Myricetin	Dihydromyricetin	Puerarin	Isovitexin	Vitexin	Genistin	Baicalin	Glycitin	Astragalin	Quercitrin	Cynaroside	Daidzin	Quercetin 3-glucoside	Silybin	Icariin	Naringin	Diosmin	Rutin
Sample Name	content（ng/mL）	content（ng/mL）	content（ng/mL）	content（ng/mL）	content（ng/mL）	content（ng/mL）	content（ng/mL）	content（ng/mL）	content（ng/mL）	content（ng/mL）	content（ng/mL）	content（ng/mL）	content（ng/mL）	content（ng/mL）	content（ng/mL）	content（ng/mL）	content（ng/mL）	content（ng/mL）	content（ng/mL）	content（ng/mL）	content（ng/mL）	content（ng/mL）	content（ng/mL）	content（ng/mL）	content（ng/mL）	content（ng/mL）	content（ng/mL）	content（ng/mL）	content（ng/mL）	content（ng/mL）	content（ng/mL）	content（ng/mL）	content（ng/mL）	content（ng/mL）	content（ng/mL）
WJSY01	ND	ND	ND	ND	14.613	ND	17.46	ND	ND	ND	ND	105.07	ND	2.2954	0.29004	0.55233	ND	ND	ND	ND	151.89	56.002	ND	ND	ND	ND	ND	565.09	ND	1.5544	ND	46.508	376.02	0.89641	35.029
WJSY02	ND	ND	ND	ND	12.909	ND	19.451	ND	ND	0.49797	ND	105.56	ND	1.7614	0.32693	0.49169	ND	ND	ND	ND	146.69	56.614	ND	ND	ND	ND	ND	569.39	ND	1.2315	ND	43.118	362.8	0.23968	13.253
WJSY03	ND	ND	ND	ND	13.751	0.47224	18.175	ND	ND	ND	ND	107.88	ND	1.9175	0.31673	0.42925	ND	ND	ND	ND	139.1	55.951	ND	ND	ND	ND	ND	569.47	ND	1.3219	ND	44.156	347.19	0.31163	24.808
WJSY04	ND	ND	ND	ND	15.091	ND	19.357	ND	ND	ND	ND	121.28	ND	1.9538	0.30486	0.48369	ND	ND	ND	ND	140.57	53.646	ND	ND	ND	ND	ND	546.03	ND	1.4178	ND	44.547	349.76	0.31962	27.17
WJSY05	0.0055742	ND	ND	ND	14.847	ND	19.426	ND	ND	ND	ND	101.57	ND	2.4396	0.2406	0.36786	ND	ND	ND	ND	144.42	56.983	ND	ND	ND	ND	ND	504.83	ND	1.2727	ND	49.644	333.82	0.28798	25.168
WJSY06	ND	ND	ND	ND	14.223	0.13903	19.244	ND	ND	ND	ND	116.55	ND	1.9809	0.28425	0.42128	ND	ND	ND	ND	144.74	57.962	ND	ND	ND	ND	ND	545.36	ND	1.4686	ND	45.548	352.93	0.24933	31.978
WJSZ01	ND	ND	ND	0.013047	10.98	ND	3.2288	ND	ND	ND	ND	4.9266	9.8393	4.2919	ND	0.30298	ND	ND	ND	ND	55.105	18.222	ND	ND	26.306	ND	ND	10.245	ND	ND	ND	ND	5.1199	ND	2.6766
WJSZ02	ND	ND	ND	ND	11.39	ND	2.8887	ND	ND	ND	ND	4.0027	12.481	4.5543	ND	0.25433	ND	ND	ND	ND	56.658	18.873	ND	ND	31.442	ND	ND	8.6103	ND	ND	ND	ND	4.6702	ND	1.7759
WJSZ03	ND	ND	ND	ND	11.501	ND	2.4565	ND	ND	ND	ND	3.2673	10.343	4.2641	ND	0.23485	ND	ND	ND	ND	46.599	15.023	ND	ND	35.394	ND	ND	4.734	ND	ND	ND	ND	4.3071	ND	1.6829
WJSZ04	ND	ND	ND	ND	11.468	ND	2.3359	ND	ND	ND	ND	4.1397	10.673	4.1532	ND	0.2702	ND	ND	ND	ND	58.74	18.391	ND	ND	30.78	ND	ND	7.2662	ND	ND	ND	ND	4.4015	ND	1.7649
WJSZ05	ND	ND	ND	ND	10.906	ND	2.0517	ND	ND	ND	ND	3.7365	9.4048	4.2104	ND	0.2228	ND	ND	ND	ND	62.726	20.931	ND	ND	33.612	ND	ND	14.567	ND	ND	ND	ND	4.8646	ND	2.008
WJSZ06	ND	ND	ND	ND	11.25	ND	1.8473	ND	ND	ND	ND	3.5475	10.39	4.185	ND	0.24485	ND	ND	ND	ND	53.858	17.948	ND	ND	37.578	ND	ND	6.2767	ND	ND	ND	ND	5.0567	ND	1.7481

## Sheet: Quality Control
	Chrysin	Daidzein	Liquiritigenin	Formononetin	Apigenin	Genistein	Naringenin	Glycitein	Biochanin A	Fisetin	Kaempferol	Luteolin	Catechin	L-Epicatechin	Kaempferide	Quercetin	Taxifolin	Myricetin	Dihydromyricetin	Puerarin	Isovitexin	Vitexin	Genistin	Baicalin	Glycitin	Astragalin	Quercitrin	Cynaroside	Daidzin	Quercetin 3-glucoside	Silybin	Icariin	Naringin	Diosmin	Rutin
QC1	3095763.51	5125296.12	8308734.73	548784.38	2718847.01	2359134.55	3274665.66	8519814.93	2362333.28	2078231.94	5806294.55	21309297.1	412076.105	2377899	2049748.98	8265851.26	932360.6	1702594.82	417188.44	2248575.53	6755934.17	4263856.48	7691767.85	3022775.35	331997.085	4178211.5	4008611.35	19404702.1	745696.45	5088692.23	3234532.01	2192975.86	7763503.55	4189502.6	5174457.96
QC2	3263208.6	5116631.73	8498655.45	556341.29	2724032.73	2389359.34	3454914.82	8811469.83	2453802.46	2060841.58	5771200.04	22226504.2	405813.965	2410953.56	2043902.02	8554021.4	947278.831	1656697.39	435939.04	2187042.83	7009582.82	4212311.39	7700710.95	2942582.93	342863.565	4407813.32	4022356.51	20116947.3	737312.465	5050524.04	3165734.1	2132779.64	7952687.64	4277155.12	5354226.46
QC3	3289140.44	5272648.77	8606788.71	558766.6	2699432.27	2434697.26	3505765.5	8719877.32	2484155.55	2086873.83	5933940.52	22951767.2	425795.334	2490503.41	2200139.09	8623718.54	939347.63	1730967.75	426754.615	2160874.01	6978389.95	4191637.2	8130517.85	2927239.39	354002.91	4536367.44	4306154.71	20029950.5	769013.895	5181222.49	3230893.04	2163007.64	8221638.42	4369560.15	5386136.21
QC4	3300650.88	5161214.66	8686574.78	550519.965	2753795.46	2484355.16	3553981.36	8664215.62	2499141.64	2045522.44	5872670.39	23114646.7	421747.65	2409592.88	2232348.53	8747750.5	925237.593	1723729.71	423291.555	2202376.23	6973602.3	4287462.15	8024585.44	3199393.22	345290.945	4459558.4	4174990.15	20102585.1	754410.48	5270244.19	3280385.81	2134318.81	7961584.06	4443897.16	5464536.99
Mean	3.23719e+06	5.16895e+06	8.52519e+06	553603	2.72403e+06	2.41689e+06	3.44733e+06	8.67884e+06	2.44986e+06	2.06787e+06	5.84603e+06	2.24006e+07	416358	2.42224e+06	2.13153e+06	8.54784e+06	936056	1.7035e+06	425793	2.19972e+06	6.92938e+06	4.23882e+06	7.8869e+06	3.023e+06	343539	4.39549e+06	4.12803e+06	1.99135e+07	751608	5.14767e+06	3.22789e+06	2.15577e+06	7.97485e+06	4.32003e+06	5.34484e+06
SD	95576.4	71777.7	163565	4721.77	22493.7	54657.3	122011	122171	61322.5	18414.9	72148.9	823590	9085.21	48004.7	98722.5	204351	9442.47	33441.6	7835.02	36804.2	116724	44429	224388	124835	9059.7	154178	140667	341360	13541.6	98430.9	47160.4	28433.4	188183	110562	122680
RSD(%)	2.95245	1.38863	1.91861	0.852915	0.82575	2.26148	3.53927	1.40769	2.5031	0.890527	1.23415	3.67665	2.18206	1.98183	4.63152	2.39067	1.00875	1.96311	1.8401	1.67313	1.68448	1.04815	2.84507	4.12952	2.63717	3.50765	3.4076	1.71421	1.80169	1.91214	1.46103	1.31894	2.35971	2.55929	2.29529
